# Supplementary material for: Metformin-like Methylglyoxal Scavengers from Macroalgae Chondrus crispus and Gracilaria vermiculophyla Preserve Cell Viability
Source: Mar Drugs. 2026 May 9;24(5):169. doi: 10.3390/md24050169 (PMC13208526; doi:10.3390/md24050169)
Supplement: Supplementary file 1 [file marinedrugs-24-00169-s001.zip]

Archive with 1 entries (1 files):
- marinedrugs-4252909-supplementary.pdf
